# Supplementary material for: Association Between Plant Food Consumption and Depressive Symptoms in Adolescents: A Systematic Review
Source: Children (Basel). 2025 Nov 27;12(12):1617. doi: 10.3390/children12121617 (PMC12732234; doi:10.3390/children12121617)
Supplement: Supplementary file 1 [file children-12-01617-s001.zip]

Archive with 1 entries (1 files):
- children-3963208-supplementary.pdf
